# Supplementary material for: Rapid Detection and Trapping of Extracellular Vesicles by Electrokinetic Concentration for Liquid Biopsy on Chip
Source: Micromachines (Basel). 2018 Jun 19;9(6):306. doi: 10.3390/mi9060306 (PMC6187315; doi:10.3390/mi9060306)
Supplement: Supplementary file 1 [file micromachines-09-00306-s001.zip]

Archive with 3 entries (2 files):
- micromachines-304772-SI/
- micromachines-304772-SI/micromachines-304772-SI.pdf
- micromachines-304772-SI/Video S1.avi
